# Supplementary material for: FAM3D is essential for colon homeostasis and host defense against inflammation associated carcinogenesis
Source: Nat Commun. 2020 Nov 20;11:5912. doi: 10.1038/s41467-020-19691-z (PMC7679402; doi:10.1038/s41467-020-19691-z)
Supplement: Supplementary file 4 — Source Data [file 41467_2020_19691_MOESM4_ESM.zip]

Archive with 2 entries (2 files):
- 083020 NCOMMS-19-1158189B Source Data-unedited blots.pdf
- 083020 NCOMMS-19-1158189B Source Data.xlsx
