# Supplementary material for: FAM3D is essential for colon homeostasis and host defense against inflammation associated carcinogenesis
Source: Nat Commun. 2020 Nov 20;11:5912. doi: 10.1038/s41467-020-19691-z (PMC7679402; doi:10.1038/s41467-020-19691-z)
Supplement: Supplementary file 4 — Source Data [file 41467_2020_19691_MOESM4_ESM.zip › 083020 NCOMMS-19-1158189B Source Data.xlsx]

## Sheet: Figure 1
Figure 1a
Colon	Cecum	Stomach	Small intestine	MLN	Lung	Thymus	Spleen	Kidney	Skin	Muscle	Liver	Heart	Bone marrow	Brain	Fat
13.5573	6.34227	3.71664	2.28469	0.132678	0.09447	0.0417234	0.0204891	0.0053324	0.00185033	0.00147712	0.00117347	0.00062364	0.000153444	0.000153231	0.000142377
Figure 1d
WC	cEP	cLP	cM	Liver	Lung
30.6554	52.2758	4.19326	3.02739	0.0279322	0.636429
30.2334	18.3546	3.88542	1.80009	0.1	0.104247
39.8932	13.069	4.75047	2.59921	0.00241807	0.0926588
17.0072	11.7784	5.38174	1.31775	0.0018453	0.0920188
Figure 1f
WT	Fam3D-/-
186.702	260.916
179.343	236.227
159.946	193.673
176.055	226.1
Figure 1g
WT	Fam3D-/-
19.2	41.3333
19.1	29.7143
23	27.7778
19.1	27.8
20.5	30.25
22.6	27.8
23.5	39.8
20.25	35.3333
19.4	42.5714
22	41.3333
16.25	30.6
9.83333	62
Figure 1h
CD3+		B220+		F4/80+
WT	Fam3D-/-	WT	Fam3D-/-	WT	Fam3D-/-
28	59	26	48	48	27
15	37	20	36	41	44
16	31	17	37	30	39
20	27	34	34	42	44
15	43	11	53	53	57
4	23	18	53	11	39
10	35	45	65	20	64
10	32	34	42	23	62
4	46	30	50	45	53
8	26	25	59	55	66
8	55	29	43	85	82
11	38	34	42	35	73
10	49	45	32	38	69
11	29	10	25	31	68
15	22	18	26	31	65
14	22	18	24	28	44
	9	16	69	43	37
	10	19	85	53	60
	21	29	55	51	39
	14	22	58	64	37
	29	19	38	70	31
	16	14	50	23	41
		33	31	40	30
		27	48	61	22
			30	44	22
			44	26	12
			31	17	29
			22	46	20
			16	29	24
			34	39	18
			15	11	22
			28	14	36
			18	35
			33	33
Figure 1i
Il-1		Cxcl1		Cxcl2		Tnfa		Ccl2
1	0.693035	1	1.95206	1	0.73255	1	0.793334	0.836826	0.560972
0.573951	1.21335	0.606677	2.04628	0.580352	0.447202	0.938221	0.4222	0.501736	0.29689
0.756808	1.93992	0.506628	6.60702	0.478304	1.88426	0.692555	1.02385	1.04391	0.701736
0.936272	0.760489	0.97468	1.10957	0.437696	1.32501	0.695923	0.796088	1.20664	0.541863
0.78404	2.15099	2.13022	1.79378	0.971981	0.527411	0.875391	0.598324	0.428094	0.624165
0.948684	1.76908	1.0196	1.61888	0.061299	1.18674	0.903753	0.637722	0.52668	0.946714
0.415811	1.76052	0.542615	3.46775	1.38127	1.00347	0.405002	2.09217	1	0.590087

## Sheet: Figure 2
Figure 2b
	WT									Fam3D-/-
Reg3b	1	1.50108	3.2898	3.57514	4.63638	3.4822	1.54328	1.46815		0.431072	0.32511	1.39185	0.559806	0.782412	0.177145	0.232129	0.0606647
Reg3g	1	0.622006	0.896888	1.19665	1.89343	1.15509	1	0.719966		0.746389	0.385286	0.342696	0.308855	0.394473	0.586824	0.0373176	0.0745835
Saa1	1	1.28788	0.65656	0.829319	0.888227	0.976708	0.818469	1		1.44694	1.23971	0.746389	0.806642	1.04899	0	0.911301	0.70466
Saa3	1	0.7495	1.07252	0.483638	2.56685	1.63241	1.65634	1.29146		1.00347	0.84148	0.478304	0.934975	0.558257	0.441657	0.128603	0.362738
Defb1	16.2692	5.27829	0.22548	0.226263	1.41037	15.6933	0.577972	4.63983		0.163241	0.0072544	0.00405262	0.00300394	0.0050942	0.022037	0.0955945	0.139571
Defa2	1	1.32777	2.11697	1.32777	2.87388	0.81169	1	1.64262		0.170046	1.08674	0.545632	1.26751	1.2861	0.728499	0.833353	0.465547
Defa3	1.33978	1.95613	1.83528	1.35472	3.30351	0.337042	0.600402	1.73023		1	0.607518	0.956608	1.41617	1.13839	0.552865	0.762072	0.100551
Defa21	1.01396	2.56152	1.337	3.36825	0.495515	0.693035	0.693035	1.68326		1	0.445038	0.54601	1.10957	1.03527	0.180867	0.527411	0.136692
Defa24	0.868742	1.70409	1.44393	0.816769	2.54912	0.286777	0.665265	0.792034		1	0.564091	0.682074	1.28432	1.37078	0.773783	0.561361	0.0571937
Cramp	0.260075	1.17691	0.802181	0.456283	1.78633	0.496202	1.82304	0.802934		1	0.886382	0.36299	0.936272	0.650671	0.174101	0.578344	0.259715
Figure 2c
WT	Fam3D-/-
100	18.1715
68.4657	22.0638
98.597	26.5897
52.2064	24.1514
Figure 2f
Goblet cell number			Alcian blue staining
WT	Fam3D-/-		WT	Fam3D-/-
17	28		14.387	9.627
17	31		21.101	6.549
21	45		14.493	9.753
31	34		13.523	9.418
24	27		15.833	8.145
21	39		15.81	7.698
16	23		16.816	10.655
20	35			8.625
30	25			5.667
17	31
21	34
17	38
24	34
27	19
28	27
24	32
14	39
19	41
20	27
18	31
18	28
19	29
19	29
25	30
21	31
23	35
19	37
18	23
18	38
20	33
17	38
15	36
18	32
19	40
11	43
19	38
26	30
15	28
19	36
21	20
16	33
15	30
23	24
13	32
12	40
19	20
17	29
19	31
16	25
15	24
19	19
18	24
14	37
10	34
16	31
17	25
19	35
21	42
14	37
26	41
13	42
18	30
22	50
	26
	28
	46
	40
	39
Figure 2g
Ratio of sulfomucin to sialomucin			Sulfomucin positive goblet cells
WT	Fam3D-/-		WT	Fam3D-/-
0.774055	1.36635		16.3333	13.1539
0.852649	2.00915		13.5	13.1579
1.01518	1.14739		16.05	11.1905
0.929175	1.3007		15.625	12.25
Figure 2h
WT	Fam3D-/-
48.6453	3.89562
38.4567	6.69247
43.551	3.59596
49.8439	4.54489
34.4612	6.94219
34.2115	5.79348
36.0594	6.19303
42.3024	6.19303
37.2581	3.94556
33.3625	4.94444
22.8243	5.79348
56.6862	5.49382
39.8052	4.19528
36.0095	6.99213
26.4702	5.59371
31.1649	6.34286
31.4646	4.94444
38.1071	5.99326
47.5964	3.89562
34.8108	4.24522
51.0925	3.74579
60.0824	6.14309
67.524	4.64477
45.4489	3.04657
95.4926	4.74466
48.7452	3.99551
64.6273	5.19416
52.8406	3.74579
38.4567	3.89562
39.8552	4.49494
46.6475	3.79573
48.8451	3.69584
41.753	4.64477
63.3287	3.79573
48.7452	4.89449
42.8518	5.49382
37.4579	6.4927
65.1267	6.29292
51.2424	3.84567
55.8372	4.34511
54.6385	4.94444
52.441	6.29292
47.4466
47.6464
50.643
54.0392
43.551
55.7373
60.9314
41.4534
49.6442
54.6385
54.5386
56.8361
56.5364
44.5499
39.7553
57.5353
54.239
64.927
46.0482
42.0527
52.2412
46.3479
43.0516
46.1481
43.4511
38.4567
40.854
69.322
63.5285
50.7429
55.6374
Figure 2k
2 week		4 week		6 week		6 month
WT	Fam3D-/-	WT	Fam3D-/-	WT	Fam3D-/-	WT	Fam3D-/-
176.333	173.167	184.143	181.429	175.5	262.3	229.778	287.6
153.5	158.6	188.429	225.857	185.833	284.667	191.556	248.6
157.286	189	210.75	235.4	177.25	249	187.2	252.429
174.6	163.8	200.3	227	174.857	277.2	225.286	267.625
			208.571	194.375	282.25	220.875	269.125
				170.6	230.429	170.6	263.571
				188.333		188.333	285.714
				216.571		216.571	291.143
				291			264.875
				261.429			291
							294.5

## Sheet: Figure 3
Figure 3a
Day	WT CTL				WT DSS				FAM3D(-/-) CTL				FAM3D(-/-) DSS
0	100	100	100	100	100	100	100	100	100	100	100	100	100	100	100	100
1	101.081	100	100	100.524	99.061	103.415	105.882	100.976	100	99.6109	98.4496	97.2549	100.472	101.914	101.382	99.5305
2	100.54	99.4253	99.4624	101.571	98.5915	101.951	103.431	104.878	101.923	100.389	100	102.353	102.83	99.5215	103.687	100
3	103.243	101.724	100	102.618	100.469	101.463	100.98	105.854	103.077	98.4436	100.775	101.961	98.1132	97.6077	98.6175	97.6526
4	104.865	102.299	102.15	104.712	97.6526	99.0244	100.98	102.927	103.077	103.502	104.651	104.706	91.0377	93.3014	92.6267	89.2019
5	108.108	105.747	105.914	108.9	94.8357	100.976	98.0392	101.463	106.538	105.448	104.651	106.275	85.3774	89.9522	88.0184	83.5681
6	108.108	109.195	106.452	111.518	91.5493	92.6829	90.6863	95.1219	106.923	105.004	105.752	105.098	80.6604	85.1675	82.0276	76.5258
7	109.189	108.046	106.452	110.995	87.3239	85.3658	83.3333	90.7317	106	106.837	106.202	105.706	73.1132	76.555	75.5069	69.0141
Figure 3b
Day	WT CTL				WT DSS				FAM3D(-/-) CTL				FAM3D(-/-) DSS
0	0	0	0	0	0	0	0	0	0	0	0	0	0	0	0	0
1	0	0	0	0	0	0	0	0	0	0	0.333333	0.333333	0	0	0	0
2	0	0.333333	0	0	0.333333	0	0	0	0	0	0	0	0	0	0	0
3	0	0	0	0	0	0	0	0	0	0.333333	0	0	1	1	1	1
4	0	0	0	0	0.666667	1	0.333333	0	0	0	0	0	1.66667	1.66667	1.66667	2.66667
5	0	0	0	0	1	0.666667	1	2	0	0	0	0	3.33333	3	3	3.66667
6	0	0	0	0	2.66667	2.66667	2.33333	1.66667	0	0	0	0	4	3	4	3.33333
7	0	0	0	0	2.66667	2.66667	3	3.33333	0	0	0	0	4	3.66667	4	4
Figure 3c
Day	FAM3D(-/-)	WT
8	1
8	1
8	1
8	1
8	1
8	1
9	1
9	1
9		1
10		1
10		1
11		1
11		1
11		1
11		1
12		1
Figure 3d
Day	WT DSS				FAM3D(-/-) DSS
0	100	100	100	100	100	100	100	100
1	102.463	100	103.093	101.99	97.0213	100	100	98.6957
2	101.97	99.4709	105.67	100.995	98.0426	105.111	97.1074	95.4783
3	101.478	105.291	103.794	103.483	95.3191	99.8889	97.5207	96.9565
4	102.463	102.116	104.794	102.488	91.0638	95	95.0413	92.6087
5	98.5222	98.7037	100.186	101.493	88.5106	88.8889	85.9504	83.913
6	95.5665	92.5291	92.5155	96.5174	78.2979	78.2222	74.7934	75.6522
7	87.6847	88.4127	89.3299	91.0448	71.0638	73.3333	69.4215	71.7391
8	87.7546	86.3342	87.5635	88.8354	69.7432	71.5622	65.3566	68.4263
9	89.5363	89.5362	88.4526	90.5362	68.3145	69.4526	64.3526	65.4627
10	90.5256	91.3461	93.3621	93.2415
11	93.3515	95.2151	94.2431	95.3152
Figure 3f
	WT				Fam3D-/-
0 day	7.5	7.7	9.5	7.5	7.5	9	8.5	9.2
5 day	7.5	7.8	8	9.2	5.8	6.2	5.6	7.2
7 day	6.2	6.7	7.2	6.7	6	5	5	4.6
Figure 3h
F4/80+		Ly6G+		CD3+
WT	FAM3D(-/-)	WT	FAM3D(-/-)	WT	FAM3D(-/-)
95	52	31	22	26	64
39	64	19	50	26	74
67	69	22	36	18	86
92	73	24	72	51	54
129	44	14	112	64	66
51	90	24	66	27	71
51	84	15	131	47	71
44	66	20	58	22	97
42	68	15	88	48	55
47	70	12	105	41	68
39	55	14	92	48	61
47	48	25	90	44	29
41	56	21	68	30	25
35	103	10		20	39
43	74	24		129	54
18	64	14		53	52
	90	24		33	52
	63	20		36	52
	114	18		54
	108	18		29
				80
				75
Figure 3i
TNFα
	WT				Fam3D-/-
0	7.29	4.29	3.49	3.81	3.59	3.36	4.76	5.36
5	4.51	7.66	5.52	2.73	16.02	22.46	9.32	17.86
7	15.12	10.571	13.947	7	18.81	21.21	22.55	18.45
CCL2
	WT				Fam3D-/-
0	2.46	2.05	1.27		2.51	1.15	2.1	1.81
5	140.97	185.13	77.35	41.63	325.37	236.51	215.21	367.49
7	40.12	104.21	309.48	2.78	713.6	464.21	354.5	276.29
IL-6
	WT				Fam3D-/-
0	4.13	2.42	1.68	10.78	4.86	1.1	1.9	3.18
5	7.93	23.52	1.37	0.29	3.2	3.98	0.79	11.51
7	102.57	168.24	106.791	40.8	419.29	157.55	289.5	179.41

## Sheet: Figure 4
Figure 4a
Day	WT	Fam3D-/-
5		1
11		1
15	1	1
15	0	0
15	0	0
15	0	0
15	0	0
15	0	0
15	0	0
15	0
15	0
15	0
Figure 4b
Day	WT										Fam3D-/-
0	100	100	100	100	100	100	100	100	100	100	100	100	100	100	100	100	100	100	100
1	98.2143	97.6958	102.252	97.4874	99.095	100	96.1353	93.2127	101.429	103.211	94.7619	86.6337	94.7619	99.5	97.5124	93.9086	81.7757	81.8182	81.7734
2	95.0893	98.6175	109.46	104.523	104.525	101.507	100	91.8552	104.762	103.67	77.1429	57.4257	68.5714	86.5	74.6269	88.8325	78.5047	77.0335	66.5025
3	98.2143	104.147	110.811	105.528	111.765	103.015	107.246	98.19	107.619	108.257	94.2857	83.6634	90.9524	97	92.0398	96.4467	85.514	77.9904	80.2956
4	94.1964	101.843	108.108	109.045	109.955	98.995	105.314	94.5701	108.571	108.257	77.1429	66.3366	84.7619	86.5	90.5473	86.2944	83.6449	69.378	71.4286
5	95.0893	106.912	113.513	109.045	111.312	104.02	105.797	94.1176	109.524	107.798	84.2857	-	96.6667	95.5	98.01	101.015	92.5234	79.4258	79.3103
6	105.804	113.364	119.369	114.573	118.1	113.568	114.01	100.453	114.286	122.018	103.333	-	99.0476	104.5	104.478	102.031	102.336	87.0813	94.0887
7	97.7679	120.276	118.469	114.573	116.742	112.563	106.763	99.5475	113.333	121.56	94.7619	-	97.6191	103.5	105.97	111.168	107.009	95.2153	96.5517
8	104.911	117.972	118.469	123.116	119.909	123.116	114.976	103.62	122.381	124.312	106.191	-	100.952	118	111.443	109.137	110.28	99.5215	114.778
9	107.143	124.424	124.324	125.628	123.077	126.131	118.358	111.765	124.762	129.358	110.476	-	120.476	121.5	122.388	120.305	115.888	104.785	125.123
10	105.357	129.032	121.622	128.141	119.004	126.633	112.56	108.597	119.524	128.899	90	-	108.571	104	113.93	117.766	109.813	110.048	106.897
11	111.607	133.18	112.613	131.658	119.004	126.131	106.763	108.597	124.762	133.486	-	-	118.095	115	117.91	119.797	115.888	110.048	117.241
12	111.161	133.18	124.775	133.668	123.982	126.633	125.121	120.362	134.762	141.284	-	-	120	127.5	126.368	132.487	118.692	113.397	129.064
13	111.607	131.336	115.315	133.668	125.339	132.161	124.155	120.362	122.381	139.45	-	-	110.476	116.5	121.393	122.335	115.888	108.134	117.241
14	117.411	131.797	120.721	141.708	128.054	140.703	134.783	-	125.714	146.33	-	-	121.429	123.5	129.851	131.472	116.355	113.397	123.645
15	120.982	133.641	127.027	146.734	135.294	144.221	140.58	-	132.857	152.752	-	-	127.143	129.5	139.801	126.904	-	114.832	128.571
Figure 4c
WT	Fam3D-/-
8	6.7
6.6	5
6.8	6.2
7	5.5
6.9	5.1
7	5.3
6.9
7.6
6.8
5
5.8
Figure 4d
WT	Fam3D-/-
3	11
3	8
4	9
3	7
4	9
2	6
3
5
3
1
Figure 4f
	WT	Fam3D-/-
24		1
50		1
58		1
58		1
79	0	0
79	0	0
79	0	0
79	0	0
79	0	0
79	0	0
79	0
79	0
79	0
79	0
Figure 4g
Day	WT									Fam3d-/-
0	100	100	100	100	100	100	100	100	100	100	100	100	100	100	100	100	100	100	100
7	103.131	102.406	99.5918	101	101.216	105.173	106	104.208	102.466	104.433	99.1685	100.334	101.841	104.26	102.586	108.125	103.522	94.27	106.659
11	105.467	99.8113	98.8775	99.2	100.507	105.013	104.556	109.703	102.638	98.9338	99.5011	96.4961	95.7917	94.9338	73.9655	103.011	101.006	89.9724	106.359
31	113.037	113.208	107.908	112.85	114.901	120.587	122.944	116.931	117.144	112.29	117.129	-	104.314	127.634	103.218	68.3523	122.39	106.171	119.856
35	111.355	115.66	103.826	104.75	111.505	114.827	118.111	112.376	117.317	95.9035	117.35	-	104.156	106.39	84.4253	95.7955	103.899	83.1405	110.558
55	135.841	118.019	129.49	130.3	132.59	125.813	125.333	133.762	126.147	106.285	124.224	-	-	126.54	91.1494	124.659	123.774	96.4187	129.514
59	132.29	115.896	127.806	120.25	124.683	124.533	133.5	133.663	125.172	92.9293	120.011	-	-	103.8	-	116.648	120.755	-	118.416
79	137.43	117.547	135.204	127.35	134.972	137.867	127.556	128.465	127.638	95.2301	114.024	-	-	109.499	-	95.2273	96.9811	-	120.456
Figure 4h
WT	Fam3D-/-
6.2	6.4
7.8	6.5
9	7
8	6.5
9.2	7
9.3
9
Figure 4i
Total			>3mm
WT	Fam3D-/-		WT	Fam3D-/-
7	10		1	5
1	9		0	5
3	12		0	4
3	16		1	4
2	9		2	5
3	11		0	6
6			2
4			1
1			3
3			1

## Sheet: Figure 5
Figure 5b
Day	WT Adv-null Ctrl			WT Adv-FAM3D Ctrl				Fam3D-/- Adv-null Ctrl			Fam3D-/- Adv-FAM3D Ctrl				WT Adv-null DSS			WT Adv-FAM3D DSS				Fam3D-/- Adv-null DSS				Fam3D-/- Adv-FAM3D DSS
0	100	100	100	100	100	100	100	100	100	100	100	100	100	100	100	100	100	100	100	100	100	100	100	100	100	100	100	100	100	100
1	104.762	102.778	102.235	104.348	104.762	103.689	105.48	105.179	102.381	105.439	106.742	106.061	104.833	105.221	104.5	107.143	108.676	104.348	104.762	103.689	100.913	102.094	101.835	99.495	100.483	100.474	108.676	106.311	103.781	105.023
2	99.0476	100	99.2672	102.415	101.429	102.049	107.763	100.797	104.762	102.51	107.865	101.515	99.6282	101.606	104	105.238	102.74	102.415	101.429	102.049	103.196	99.4764	94.0367	93.9394	97.5845	100.948	105.48	102.427	100.84	103.196
3	102.381	99.537	100.589	103.382	104.762	100.82	100.457	101.992	100.397	105.439	108.989	105.303	104.089	106.827	104	106.191	104.11	103.382	104.762	100.82	100.457	100	100.459	97.4748	99.5169	102.37	103.653	101.942	99.1597	101.37
4	100.476	99.537	100.264	104.831	106.191	103.279	103.196	103.586	101.587	106.276	110.861	107.197	105.948	106.426	104.5	107.619	105.48	104.831	106.191	103.279	103.196	100	96.3303	97.9798	96.6184	102.37	105.023	100.971	101.681	100.913
5	99.5238	98.1482	99.1281	101.932	100.952	101.639	99.5434	98.4064	104.365	102.929	107.865	104.546	103.718	104.418	99.5	102.381	102.283	101.932	100.952	101.639	99.5434	93.1937	94.0367	91.9192	89.372	95.7346	98.1735	96.6019	97.0588	96.8037
6	98.5714	99.537	99.5493	100.966	100	98.3607	97.7169	97.2112	102.381	102.092	105.618	102.651	102.231	103.213	94	99.0476	94.0639	99.5169	97.6191	98.3607	97.7169	87.4346	86.2385	95.4545	84.058	90.0474	92.6941	92.233	91.1765	90.411
7	100.476	101.389	100.63	102.415	100.476	101.639	100	100.398	103.968	102.092	105.618	102.651	101.487	103.213	92	93.3333	90.8676	96.1353	94.2857	98.3607	96.8037	82.1989	82.1101	80.303	79.7101	85.782	88.1278	88.3495	86.9748	87.2146
Figure 5c
Ctrl				DSS
WT		Fam3D-/-		WT		Fam3D-/-
Adv-null	Adv-FAM3D	Adv-null	Adv-FAM3D	Adv-null	Adv-FAM3D	Adv-null	Adv-FAM3D
9.3	9.3	9.5	9.3	7.9	8.1	6.5	7
9.2	9.3	9.2	9.4	7.9	8.3	6.5	6.9
9.2	9.2	9.3	9.4	7.3	8.4	6.5	7
	9.3				8.1	6.6	7
							7.2

## Sheet: Figure 6
Figure 6a
WT	Fam3D-/-
124.293	132.782
119.845	143.904
110.968	117.1
118.753	136.649
117.702	110.427
132.946	113.386
121.518	122.722
119.518	122.538
138.18	126.507
110.427	119.651
122.692	113.478
120.63	118.151
123.692	123.426
128.15	128.273
125.65	107.356
152.433	114.896
158.372	106.703
151.832	115.835
146.312	123.498
123.538	117.202
105.346	117.702
112.58	116.876
116.356	112.346
106.122	121.518
	110.387
	103.898
	110.407
	132.027
Figure 6b
Day	WT-Ctrl-Ctrl			Fam3D-/--Ctrl-Ctrl			WT-ABX-Ctrl					Fam3D-/--ABX-Ctrl					WT-Ctrl-DSS					Fam3D-/--Ctrl-DSS									WT-ABX-DSS					Fam3D-/--ABX-DSS
0	100	100	100	100	100	100	100	100	100	100	100	100	100	100	100	100	100	100	100	100	100	100	100	100	100						100	100	100	100	100	100	100	100	100	100
1	104.975	100	100	100	100	103.521	104.546	102.222	100	100	101.569	100	100	100	100	100	98.5849	97.1831	95.3271	100	100	100	100	100	100						100	104.651	100	100	104.717	100	100	100	100	100
2	100	98	98.5	98.8048	100.366	100.704	101.515	97.7778	97.3684	101.351	97.6471	101.544	100.377	97.8261	95.5823	98.8848	100.943	95.7746	95.7944	97.2477	97.0149	99.0148	96.6507	99.5327	97.0443						97.4138	102.326	97.2727	92.827	103.774	99.0431	97.0954	100.957	96.6805	98.0861
3	101.99	100	101	99.6016	102.564	102.817	102.651	100	100.439	101.802	101.961	101.544	103.396	102.536	100	102.602	100.943	97.1831	97.1963	96.789	99.005	102.956	98.0861	103.738	100.493						97.8448	104.186	99.0909	99.5781	105.66	99.5215	99.5851	100	98.7552	100.478
4	101.99	101	101	101.594	101.465	101.408	104.924	99.6296	101.316	101.802	101.961	105.019	101.509	101.449	102.41	102.974	101.415	98.1221	98.1308	97.7064	100	98.0296	95.6938	99.5327	95.5665						103.017	103.721	100.454	100	103.302	98.0861	102.49	99.0431	99.5851	98.5646
5	103.483	99.5	101.5	100	102.93	101.761	101.515	100.37	99.1228	100.901	100.392	104.247	99.2453	99.2754	100	103.718	99.5283	98.5915	97.1963	96.789	98.5075	89.6552	89.9522	89.7196	89.1626						100.431	101.395	97.2727	99.1561	101.415	96.1723	96.2656	95.6938	96.6805	98.0861
Figure 6c
Ctrl-Ctrl		ABX-Ctrl		Ctrl-DSS		ABX-DSS
WT	Fam3D-/-	WT	Fam3D-/-	WT	Fam3D-/-	WT	Fam3D-/-
9.8	9.9	10.3	8.5	8.9	6.1	9.7	9.9
10.2	10.5	11.5	10.5	8.9	6.1	9.2	9.2
10.2	9.3	10.5	11.3	8.9	7	9.8	8.6
		11.1	11.3	8.7	6.9	9.2	9.5
		11.8	10.6	9			8.4
Figure 6h
Firmicutes			Bacteroidetes
WT	Fam3D-/-		WT	Fam3D-/-
1	0.820173		1	4.94168
1.80625	0.816203		0.0626301	1.98069
0.784584	0.765248		0.848508	3.31039
0.970634	0.427797		0.791137	4.04181
1.17528	1.12428		0.798852	3.03985
0.965936	0.538867		1.1487	0.835088
0.842647	1.30586		1.22603	1.28254
1.00069	0.558644		0.846159	5.27437
Figure 6j
Muribaculaceae			Ruminococcaceae			Deferribacteraceae
WT	Fam3D-/-		WT	Fam3D-/-		WT	Fam3D-/-
6.93417	15.5841		11.45	7.38339		0.216165	1.72594
7.1402	29.3782		13.9798	7.32935		0.496504	3.25599
11.7506	18.4315		28.7027	6.94768		0.0101327	8.10281
23.7545	47.9515		11.2575	2.99929		0	0.0574189
10.8319	40.2675		15.9895	6.02222		0	0.216165

## Sheet: Figure 7
Figure 7b
uncohoused		cohoused
WT	Fam3D-/-	WT	Fam3D-/-
159.571	221.883	212.723	209.423
127.819	214.14	171.533	195.063
152.435	198.167	176.602	194.581
143.073	167.498	186.986	203.721
130.602	169.548	194.456
125.803		201.335
113.805
136.783
140.67
134.119
Figure 7c
Uncohoused-Ctrl		Cohoused-Ctrl		Uncohoused-DSS		Cohoused-DSS
WT	Fam3D-/-	WT	Fam3D-/-	WT	Fam3D-/-	WT	Fam3D-/-
9.4	9.3	8.7	9.1	8.2	6.6	6.8	6
9.3	9.4	9.2	8.2	7.7	6.6	7.1	6.3
9.3	9.3	9.3	9.4	7.7	6	7.1	6
			9.2			7	6.4
							5.9
							6.6
Figure 7d
Day	Cohoused WT			Uncohoused WT			Cohoused Fam3D-/-				Uncohoused Fam3D-/-			Cohoused WT DSS				Uncohoused WT DSS			Cohoused Fam3D-/- DSS						Uncohoused Fam3D-/- DSS
0	100	100	100	100	100	100	100	100	100	100	100	100	100	100	100	100	100	100	100	100	100	100	100	100	100	100	100	100	100
1	101.869	102.956	104.926	102.062	102.031	102.042	102.222	101.778	101.674	104.908	103.863	101.31	103.324	104.135	102.521	100.755	101.852	98.917	101.25	99.6324	100	98.917	98.9619	100.388	102.593	100.361	98.9437	98.7903	100.351
2	102.804	104.433	104.433	102.062	108.122	103.183	102.222	102.222	101.255	104.294	104.292	100.873	103.475	104.135	102.101	100	100.37	100.722	102.917	101.103	99.6337	100.722	99.654	99.6124	101.111	100.361	99.2958	101.21	101.403
3	104.206	106.404	104.433	101.546	103.553	102.442	101.333	101.333	100.418	104.908	104.721	101.747	103.243	104.887	101.26	99.2453	99.2593	102.527	103.75	104.044	100.366	101.444	101.038	98.8372	98.5185	99.639	99.2958	101.613	103.158
4	105.608	104.433	105.911	105.67	107.107	106.161	104.889	105.333	102.51	106.135	106.009	103.057	104.071	100.752	100.84	98.1132	97.4074	101.444	102.083	102.573	101.832	103.61	96.8858	101.163	100.741	100.361	98.2394	96.7742	102.456
5	105.14	107.882	104.433	105.155	106.599	106.219	104.889	106.222	106.276	106.135	105.15	106.114	106.077	95.8647	98.3193	92.0755	97.037	97.1119	97.9167	102.941	97.0696	100.361	94.4637	93.0233	92.2222	96.3899	94.7183	93.5484	99.2982
6	104.206	106.897	105.419	102.577	108.629	104.543	103.111	105.778	103.347	104.908	103.863	106.987	104.334	91.7293	90.3361	87.5472	92.2222	91.6967	92.9167	99.6324	92.674	95.3069	85.1211	85.6589	86.2963	85.9206	89.0845	90.7258	90.5263
7	103.738	108.867	103.941	103.093	111.168	108.629	104	106.222	103.766	106.135	103.863	106.114	104.729	84.5865	84.8739	84.1509	86.2963	89.5307	90.8333	92.6471	82.4176	82.3105	78.2007	79.0698	78.8889	78.3393	80.9859	81.4516	81.7544

## Sheet: S.Figure 2
S.Figure 2a			S.Figure 2b								S.Figure 2c
WT	Fam3D-/-		Gene	WT			Fam3D-/-				WT	Fam3D-/-
1	1		Lgr5	1.51443	1.73983	1.84092	1.98221	0.634657	0.655005		76.8254	103.175
2	1		Axin2	5.23901	4.59564	5.46516	4.2262	4.83814	5.32295		94.6032	97.7778
1	1		Olfm4	0	0	0.215739	0.0888991	0	0		62.2222	88.254
2	1		Smoc2	2.15877	5.74486	2.68716	3.41395	1.5971	2.9093		131.429	137.46
1	1		Msi1	0.351292	0.459639	0.554301	1.24726	0.445716	0.906038		90.1587	62.8571
1	2		Ascl2	2.7874	1.74509	2.29368	1.18891	0.631413	0.842079		174.921	132.698
1	1		Ephb2	15.355	15.2331	11.4832	15.3318	14.4887	11.8156		199.048	91.1111
2	1		Bmi1	7.92069	7.12852	8.57544	5.84089	9.13014	6.77095		87.9365	167.619
2	2		Hopx	22.243	24.1214	20.5597	22.3887	17.3535	14.0792		133.651	196.19
2	1		Lrig1	15.1192	16.2432	13.9936	16.0881	11.2244	14.2635		101.27	92.6984
1	1		Tert	0.62956	0.567149	0.920589	0.923302	0.722113	0.561103		96.8254	134.286
1	1		Dclk1	1.17727	0.825003	2.32912	0.787534	0.818419	1.26669		143.651	102.54
2	2										89.5238	81.5873
2	1		S.Figure 2d								76.8254	134.603
1	1		WT	Fam3D-/-							126.349	146.349
1	1		48	44							134.286	94.9206
1	1		66	40							97.7778	95.5556
2	1		74	81							99.6825	92.6984
1	1		46	68							86.0318	81.2698
1	1		58	70							125.714	131.429
1	1										85.0794	125.397
1	1										79.6825	126.032
1	1										114.286	93.9682
1	1										86.0318	116.508
1	1										73.3333	126.667
1	1										111.746	128.571
1	1										95.5556	68.254
1	2										89.2064	104.444
1	2										104.127	96.5079
2	2										120.317	112.698
1	1										80.9524	107.619
1	1										115.556	139.683
1	1										129.524	94.2857
1	1										116.191	178.73
1	2										99.6825	150.794
1	1										86.6667	153.016
1	1										119.683
1	1										116.508
1	1										96.5079
1	2
1	1
1	1
1	2
1	1
2	2
1	2
1	1
1	1
1	1
1	1
1	1
1	1
1	1
1	1
1	1
1	1
2	1
1	1
1	1

## Sheet: S.Figure 3
S.Figure 3b
	WT						Fam3D-/-
CD45+	10.8	3.98	3.72	4.25	2.81		8.58	11.9	4.84	6.83	8.6
CD11b+	0.61344	0.276212	0.216876	0.459	0.169162		0.758472	0.98736	2.3086	1.59822	1.849
CD11b+ Ly6C+	1.4364	0.46566	0.40176	0.58225	0.30629		0.95238	1.05996	3.6533	2.13779	2.6488
CD11b+ F4/80+	1.05144	0.332481	0.304534	0.391854	0.220222		0.694285	0.467442	2.95187	1.40667	1.88065
CD11b+ Ly6G+	0.203969	0.0549479	0.0538358	0.083844	0.0480875		0.0828571	0.474862	0.383597	0.521621	0.511218
CD3+	6.58	3.35	3.86	4.54	4.26		4.7	1.97	8.72	4.15	8.6
B220+	5.23	2	2.36	2.18	2.56		3.67	1.21	2.14	2.16	2.26
S.Figure 3c
Colon length			Colon weight
WT	Fam3D-/-		WT	Fam3D-/-
10.3	11.9		345	409
12.2	9.5		397	229
11.5	11.1		279	288
10.5	10.8		175	336
10.5	11.3		212	480
10.3	10.5		370.5	254
8.6	11		298	414
8.8	9.6		292	337
9.9	8.6		321	382
9.7	10.9		289	459
	9.7			408
	9.7			426

## Sheet: S.Figure 4
S.Figure 4c
	WT						Fam3D-/-
CD11b+	17.4	18.8	15.9	14.7	9.81		61.3	68.2	67.3	41.5	68.5
CD11b+ Ly6Chi	2.41	0.46	0.1	0.15	0.25		12.2	8.83	7.64	4.14	6.77
CD11b+ Ly6G+	9.76	9.62	10.6	9.16	4.6		42.1	52.6	53.9	32.2	56.4
CD3+	40.4	35.9	40	33.8	37.1		18	15.9	18.8	23.8	15.7
B220+	32.5	39.3	36.1	44.1	43.7		10.6	8.67	8.18	15.8	7.91

[truncated: 3 more sheets: S.Figure 6, S.Figure 7, S.Figure 10]
